# Supplementary material for: Biodiversity and Winemaking Characteristics of Yeasts Isolated from Docynia delavayi (Franch.) Schneid. Wine Microbiota
Source: Foods. 2025 Feb 7;14(4):553. doi: 10.3390/foods14040553 (PMC11854437; doi:10.3390/foods14040553)
Supplement: Supplementary file 1 [file foods-14-00553-s001.zip]

Archive with 1 entries (1 files):
- foods-3440327-supplementary.pdf
